# Supplementary material for: The impact of the flipped classroom on the motivation and academic performance of Chinese college English learners
Source: PLoS One. 2025 May 2;20(5):e0322094. doi: 10.1371/journal.pone.0322094 (PMC12047774; doi:10.1371/journal.pone.0322094)
Supplement: S1 File — (ZIP) [file pone.0322094.s001.zip]

Archive with 21 entries (20 files):
- S1/
- S1/Confirmatory Factor Analysis of English Learning Motivation Model.docx
- S1/Confirmatory Factor Analysis of the Model—Autonomous Learning Motivation.docx
- S1/Confirmatory Factor Analysis of the Model—Instrumental Motivation.docx
- S1/data sets for research question1.doc
- S1/data sets for research question2.doc
- S1/datasets for research question3.doc
- S1/Exploratory Factor Analysis of English Learning Motivation Scale.docx
- S1/Fig 2.tif
- S1/Fig 3.tif
- S1/Fig1.tif
- S1/post-test for English proficiency.rtf
- S1/pretest for English proficiency.rtf
- S1/raw data for confirmatory factor analysis-sample size-511.xls
- S1/raw data for control class-sample size-35.xls
- S1/raw data for experimental and control classes-sample size-70.xls
- S1/raw data for experimental class-sample size-35.xls
- S1/raw data for exploratory factor analysis-sample size-100.xls
- S1/Reliability test of English learning motivation scale before exploratory factor analysis.docx
- S1/Respective reliability tests of all four factors after exploratory factor analysis.docx
- S1/S1.docx
