# Supplementary material for: The impact of the flipped classroom on the motivation and academic performance of Chinese college English learners
Source: PLoS One. 2025 May 2;20(5):e0322094. doi: 10.1371/journal.pone.0322094 (PMC12047774; doi:10.1371/journal.pone.0322094)
Supplement: S1 File — (ZIP) [file pone.0322094.s001.zip › S1/raw data for experimental and control classes-sample size-70.xls]

## Sheet: raw data for both classes-sample size-70
id	Q1_pretest	Q2_pretest	Q4_pretest	Q5_pretest	Q6_pretest	Q7_pretest	Q9_pretest	Q3_pretest	Q8_pretest	Q10_pretest	Q11_pretest	Q12_pretest	Q13_pretest	Q14_pretest	Q15_pretest	Q16_pretest	Q1_posttest	Q2_posttest	Q4_posttest	Q5_posttest	Q6_posttest	Q7_posttest	Q9_posttest	Q3_posttest	Q8_posttest	Q10_posttest	Q11_posttest	Q12_posttest	Q13_posttest	Q14_posttest	Q15_posttest	Q16_posttest	group	Englishproficiency_pretest	Englishproficiency_posttest	Integrative_pretest	Integrative_posttest	Instrumental_pretest	Instrumental_posttest	autonomouslearning_pretest	autonomouslearning_posttest	Intrinsic_pretest	Intrinsic_posttest	Totalmotivation_pretest	Totalmotivation_posttest
1	3	3	3	2	2	2	1	1	2	2	2	1	2	3	3	1	3	2	2	3	4	3	4	4	5	4	3	4	4	2	3	3	1	45	57	3	2.33333	1.75	3.5	1.66667	4	2.33333	2.66667	2.1875	3.125
2	3	2	2	2	2	2	2	3	2	2	2	1	1	4	5	3	4	4	5	4	5	5	5	5	4	3	2	3	3	5	4	4	1	57	63	2.33333	4.33333	2	4.75	1.83333	3.33333	4	4.33333	2.54167	4.1875
3	2	4	2	2	4	3	3	4	4	3	2	3	2	3	4	3	4	3	4	3	3	4	3	5	5	3	4	5	3	3	4	4	1	66	66	2.66667	3.66667	3	3.25	3	4.16667	3.33333	3.66667	3	3.6875
4	3	2	3	1	2	1	1	2	2	2	1	2	1	2	2	2	4	2	3	2	1	1	2	2	2	1	1	1	2	4	4	4	1	54	66	2.66667	3	1.25	1.5	1.66667	1.5	2	4	1.89583	2.5
5	2	2	1	1	1	1	1	1	2	2	2	2	2	2	3	3	3	2	2	2	2	2	2	3	3	3	1	3	2	1	2	2	1	60	57	1.66667	2.33333	1	2	1.83333	2.5	2.66667	1.66667	1.79167	2.125
6	2	3	3	4	4	5	3	5	4	3	4	4	3	3	2	2	3	2	2	3	4	4	3	5	5	4	4	5	5	3	4	3	1	66	66	2.66667	2.33333	4	3.5	3.83333	4.66667	2.33333	3.33333	3.20833	3.45833
7	4	3	4	3	4	4	4	4	4	4	4	5	4	3	4	5	4	4	3	4	4	4	3	5	5	5	4	5	5	5	4	4	1	63	72	3.66667	3.66667	3.75	3.75	4.16667	4.83333	4	4.33333	3.89583	4.14583
8	3	3	2	2	3	1	2	1	1	1	1	1	1	4	3	2	4	3	3	4	4	3	4	5	4	3	5	5	3	2	3	4	1	60	78	2.66667	3.33333	2	3.75	1	4.16667	3	3	2.16667	3.5625
9	3	3	2	2	2	2	3	2	3	4	4	5	4	4	4	4	4	4	3	3	4	4	2	4	3	3	4	3	3	2	3	3	1	63	63	2.66667	3.66667	2.25	3.25	3.66667	3.33333	4	2.66667	3.14583	3.22917
10	3	4	3	4	3	3	3	5	5	2	5	5	3	3	5	2	5	4	5	4	4	3	3	4	4	3	5	4	4	5	5	5	1	66	69	3.33333	4.66667	3.25	3.5	4.16667	4	3.33333	5	3.52083	4.29167
11	3	2	2	2	3	3	3	3	3	3	3	4	3	2	1	2	4	5	5	4	5	5	4	5	3	5	4	5	5	4	5	3	1	69	60	2.33333	4.66667	2.75	4.5	3.16667	4.5	1.66667	4	2.47917	4.41667
12	3	3	3	4	5	4	3	5	4	3	4	4	3	3	4	3	5	4	3	4	4	5	3	4	4	3	1	3	4	3	3	3	1	66	69	3	4	4	4	3.83333	3.16667	3.33333	3	3.54167	3.54167
13	4	4	3	2	3	2	2	1	2	1	2	2	1	4	5	3	4	3	4	2	3	2	3	5	4	4	4	5	5	5	5	5	1	72	78	3.66667	3.66667	2.25	2.5	1.5	4.5	4	5	2.85417	3.91667
14	2	3	2	1	2	2	2	2	1	1	1	1	1	4	1	2	3	3	2	2	2	3	2	3	3	3	4	4	3	3	3	3	1	51	60	2.33333	2.66667	1.75	2.25	1.16667	3.33333	2.33333	3	1.89583	2.8125
15	3	2	3	3	3	3	4	2	3	3	4	3	3	3	4	2	4	3	2	3	3	3	3	4	4	4	4	4	3	3	3	2	1	57	45	2.66667	3	3.25	3	3	3.83333	3	2.66667	2.97917	3.125
16	3	4	3	1	1	1	2	5	4	2	4	4	3	3	2	2	4	5	4	3	3	4	3	3	3	2	3	3	3	3	4	3	1	57	72	3.33333	4.33333	1.25	3.25	3.66667	2.83333	2.33333	3.33333	2.64583	3.4375
17	3	3	2	2	3	3	2	2	4	3	1	3	2	1	1	1	2	1	2	3	4	3	3	4	4	4	4	5	2	3	3	3	1	45	72	2.66667	1.66667	2.5	3.25	2.5	3.83333	1	3	2.16667	2.9375
18	2	3	4	2	3	2	3	3	2	2	1	2	2	2	2	2	4	4	3	2	4	3	2	5	4	3	4	4	3	4	3	2	1	66	66	3	3.66667	2.5	2.75	2	3.83333	2	3	2.375	3.3125
19	4	4	4	2	3	2	2	2	3	3	1	3	1	2	2	2	5	4	3	2	2	3	2	2	3	3	2	2	3	3	3	3	1	54	63	4	4	2.25	2.25	2.16667	2.5	2	3	2.60417	2.9375
20	2	2	3	3	3	2	2	3	4	3	1	3	3	3	3	4	1	1	2	3	3	4	3	3	4	4	3	4	3	4	4	4	1	57	78	2.33333	1.33333	2.5	3.25	2.83333	3.5	3.33333	4	2.75	3.02083
21	2	1	2	2	1	2	1	1	2	2	2	1	2	3	2	3	5	4	4	4	4	4	4	5	5	4	3	4	4	4	5	5	1	60	69	1.66667	4.33333	1.5	4	1.66667	4.16667	2.66667	4.66667	1.875	4.29167
22	3	2	3	2	2	1	2	5	4	3	3	4	2	3	2	2	5	4	5	3	4	4	3	5	5	5	4	5	4	5	5	5	1	57	75	2.66667	4.66667	1.75	3.5	3.5	4.66667	2.33333	5	2.5625	4.45833
23	5	4	5	3	2	3	3	4	3	2	3	3	4	4	3	3	5	4	5	5	4	3	4	5	5	5	5	5	5	5	2	4	1	57	69	4.66667	4.66667	2.75	4	3.16667	5	3.33333	3.66667	3.47917	4.33333
24	3	4	4	4	5	5	3	5	3	4	3	4	4	4	4	4	5	4	4	4	5	5	5	5	5	5	5	4	5	5	5	5	1	69	84	3.66667	4.33333	4.25	4.75	3.83333	4.83333	4	5	3.9375	4.72917
25	3	2	2	1	1	1	1	2	1	1	1	1	1	1	1	1	2	2	2	2	2	1	2	5	3	4	4	4	4	2	2	2	1	51	57	2.33333	2	1	1.75	1.16667	4	1	2	1.375	2.4375
26	2	2	2	1	1	2	1	2	2	1	1	1	1	1	2	2	3	4	3	3	3	2	2	5	4	4	3	3	3	4	3	3	1	81	63	2	3.33333	1.25	2.5	1.33333	3.66667	1.66667	3.33333	1.5625	3.20833
27	3	3	2	3	4	4	4	4	4	4	4	5	5	2	2	1	4	4	4	5	5	5	4	5	5	4	5	5	5	4	5	4	1	69	78	2.66667	4	3.75	4.75	4.33333	4.83333	1.66667	4.33333	3.10417	4.47917
28	3	1	2	2	3	2	3	5	5	4	4	5	4	3	4	3	3	4	3	3	3	4	3	5	4	4	4	5	4	3	3	2	1	63	63	2	3.33333	2.5	3.25	4.5	4.33333	3.33333	2.66667	3.08333	3.39583
29	4	3	4	3	3	5	3	5	5	4	5	5	4	2	1	2	5	4	4	3	5	5	5	5	5	4	4	5	4	4	3	3	1	63	72	3.66667	4.33333	3.5	4.5	4.66667	4.5	1.66667	3.33333	3.375	4.16667
30	4	4	3	4	5	5	4	3	4	3	3	3	2	4	4	4	4	4	4	3	4	4	3	4	4	4	3	3	4	3	4	4	1	57	78	3.66667	4	4.5	3.5	3	3.66667	4	3.66667	3.79167	3.70833
31	3	4	4	3	4	3	3	2	2	2	2	2	1	3	4	3	3	4	4	3	3	2	3	3	3	4	3	4	4	2	2	2	1	63	63	3.66667	3.66667	3.25	2.75	1.83333	3.5	3.33333	2	3.02083	2.97917
32	3	3	2	2	3	4	4	3	4	4	3	4	4	2	3	2	3	3	3	2	2	1	2	4	3	3	2	3	4	3	3	3	1	66	75	2.66667	3	3.25	1.75	3.66667	3.16667	2.33333	3	2.97917	2.72917
33	3	3	2	2	2	4	3	5	5	4	5	5	4	4	3	3	5	4	5	5	5	5	5	5	4	4	5	5	5	5	5	5	1	72	75	2.66667	4.66667	2.75	5	4.66667	4.66667	3.33333	5	3.35417	4.83333
34	4	3	4	4	4	4	5	3	1	2	3	2	4	4	3	3	4	4	4	3	4	3	4	3	4	2	4	3	3	5	5	5	1	69	69	3.66667	4	4.25	3.5	2.5	3.16667	3.33333	5	3.4375	3.91667
35	2	1	2	2	3	2	3	4	1	3	3	2	2	3	2	2	3	3	3	4	4	4	3	4	4	4	4	4	4	3	5	4	1	51	72	1.66667	3	2.5	3.75	2.5	4	2.33333	4	2.25	3.6875
41	2	3	2	1	3	1	2	2	1	2	1	2	1	1	1	2	2	2	1	1	3	2	1	3	2	1	1	1	2	2	2	1	2	54	57	2.33333	1.66667	1.75	1.75	1.5	1.66667	1.33333	1.66667	1.72917	1.6875
42	2	3	2	1	1	1	1	2	4	1	1	2	1	2	3	2	3	3	2	1	3	2	2	1	1	1	1	1	1	2	3	3	2	48	51	2.33333	2.66667	1	2	1.83333	1	2.33333	2.66667	1.875	2.08333
43	3	1	2	3	2	3	1	2	1	1	2	1	1	4	3	4	1	1	2	2	1	1	1	3	3	2	3	3	1	2	2	3	2	45	48	2	1.33333	2.25	1.25	1.33333	2.5	3.66667	2.33333	2.3125	1.85417
44	3	2	2	2	2	4	2	1	1	1	1	1	1	3	3	2	3	3	2	1	2	2	1	1	2	2	2	2	2	2	2	1	2	60	57	2.33333	2.66667	2.5	1.5	1	1.83333	2.66667	1.66667	2.125	1.91667
45	2	2	3	1	1	3	2	2	2	1	3	2	2	3	3	3	2	2	2	3	3	3	2	2	3	2	2	1	1	2	2	2	2	57	54	2.33333	2	1.75	2.75	2	1.83333	3	2	2.27083	2.14583
46	4	5	5	1	2	3	1	1	1	2	1	1	1	2	3	2	1	2	1	2	2	3	2	3	2	3	3	2	4	2	2	2	2	54	54	4.66667	1.33333	1.75	2.25	1.16667	2.83333	2.33333	2	2.47917	2.10417
47	4	3	3	1	1	2	1	3	3	2	2	2	2	2	1	1	3	3	3	3	2	3	1	3	2	2	4	1	1	4	3	4	2	54	42	3.33333	3	1.25	2.25	2.33333	2.16667	1.33333	3.66667	2.0625	2.77083
48	2	2	1	2	2	4	2	3	3	1	2	2	3	2	2	1	2	2	2	1	1	1	2	2	5	3	3	3	4	2	1	2	2	54	60	1.66667	2	2.5	1.25	2.33333	3.33333	1.66667	1.66667	2.04167	2.0625
49	3	2	2	2	2	3	2	2	2	3	2	2	3	1	2	1	3	3	2	2	3	3	2	1	2	2	1	1	3	3	3	3	2	60	63	2.33333	2.66667	2.25	2.5	2.33333	1.66667	1.33333	3	2.0625	2.45833
50	3	3	4	2	3	2	3	2	1	2	3	2	2	3	2	1	2	2	2	1	1	1	1	3	3	3	3	2	2	3	3	3	2	54	66	3.33333	2	2.5	1	2	2.66667	2	3	2.45833	2.16667
51	2	3	2	3	3	2	2	3	3	2	1	2	3	1	2	1	3	3	2	2	3	3	2	2	2	2	2	2	1	2	3	3	2	63	69	2.33333	2.66667	2.5	2.5	2.33333	1.83333	1.33333	2.66667	2.125	2.41667
52	2	2	3	2	2	2	2	4	2	2	2	3	2	3	2	4	3	2	3	1	1	1	2	3	3	2	3	3	2	4	2	3	2	57	63	2.33333	2.66667	2	1.25	2.5	2.66667	3	3	2.45833	2.39583
53	3	2	2	2	3	2	1	3	3	3	2	3	2	4	3	3	3	3	3	3	3	3	2	2	2	2	3	2	2	3	4	3	2	51	54	2.33333	3	2	2.75	2.66667	2.16667	3.33333	3.33333	2.58333	2.8125
54	3	3	4	2	3	3	3	2	3	1	2	1	2	2	2	3	4	4	4	3	2	3	3	2	2	1	3	3	3	2	2	2	2	69	63	3.33333	4	2.75	2.75	1.83333	2.33333	2.33333	2	2.5625	2.77083
55	3	3	2	3	3	2	2	4	3	3	3	3	4	2	2	2	4	3	4	3	3	3	3	3	3	3	3	3	3	2	2	1	2	51	54	2.66667	3.66667	2.5	3	3.33333	3	2	1.66667	2.625	2.83333
56	4	3	3	3	2	2	2	3	4	4	4	3	4	2	3	3	3	3	2	3	3	2	4	2	3	2	2	2	3	2	3	2	2	48	69	3.33333	2.66667	2.25	3	3.66667	2.33333	2.66667	2.33333	2.97917	2.58333
57	2	2	2	2	3	4	3	3	3	3	2	4	3	1	1	2	2	2	2	3	5	3	4	2	3	3	2	3	2	3	4	3	2	75	66	2	2	3	3.75	3	2.5	1.33333	3.33333	2.33333	2.89583
58	2	2	2	3	3	2	2	2	3	4	3	3	4	2	4	4	4	3	4	4	4	3	3	4	3	3	3	3	2	2	4	3	2	66	45	2	3.66667	2.5	3.5	3.16667	3	3.33333	3	2.75	3.29167
59	3	2	2	3	3	5	4	3	1	2	4	1	3	4	4	4	4	2	3	3	3	4	2	4	3	3	3	4	2	3	3	3	2	66	57	2.33333	3	3.75	3	2.33333	3.16667	4	3	3.10417	3.04167
60	5	3	3	2	2	3	2	3	4	2	2	2	3	4	3	5	3	2	2	3	3	3	2	5	4	3	4	3	2	1	2	2	2	66	69	3.66667	2.33333	2.25	2.75	2.66667	3.5	4	1.66667	3.14583	2.5625
61	2	4	3	3	3	4	4	3	4	3	2	3	3	3	4	3	3	2	2	2	1	2	2	4	3	2	3	2	3	5	3	4	2	66	75	3	2.33333	3.5	1.75	3	2.83333	3.33333	4	3.20833	2.72917
62	3	3	3	2	2	3	3	2	4	3	2	4	2	4	4	4	3	3	3	2	3	2	3	5	4	3	4	3	3	2	3	2	2	72	60	3	3	2.5	2.5	2.83333	3.66667	4	2.33333	3.08333	2.875
63	4	3	3	2	3	3	3	3	3	3	3	3	3	4	3	3	4	3	3	2	3	3	3	2	4	3	2	3	3	3	3	4	2	72	66	3.33333	3.33333	2.75	2.75	3	2.83333	3.33333	3.33333	3.10417	3.0625
64	3	3	3	3	3	4	4	3	2	2	1	2	2	4	4	4	3	4	2	3	4	3	3	3	4	2	2	3	2	3	4	3	2	81	69	3	3	3.5	3.25	2	2.66667	4	3.33333	3.125	3.0625
65	3	3	3	2	4	4	2	3	4	4	4	4	3	5	4	4	5	4	4	2	2	4	2	3	3	2	3	3	3	3	3	3	2	54	63	3	4.33333	3	2.5	3.66667	2.83333	4.33333	3	3.5	3.16667
66	3	4	4	2	3	4	3	3	3	3	4	4	2	3	2	3	4	5	5	2	3	3	2	3	4	1	3	3	3	3	4	2	2	75	66	3.66667	4.66667	3	2.5	3.16667	2.83333	2.66667	3	3.125	3.25
67	3	2	3	4	4	5	3	3	3	4	3	4	4	4	3	3	4	4	3	2	3	3	3	5	3	2	3	4	3	3	4	3	2	57	69	2.66667	3.66667	4	2.75	3.5	3.33333	3.33333	3.33333	3.375	3.27083
68	3	4	2	3	3	3	4	5	4	2	4	3	2	5	4	4	3	2	2	4	4	4	4	3	4	3	3	4	3	4	4	3	2	63	60	3	2.33333	3.25	4	3.33333	3.33333	4.33333	3.66667	3.47917	3.33333
69	4	3	3	2	3	3	2	2	5	3	4	4	3	3	3	3	4	4	3	3	4	4	2	3	2	3	4	2	2	5	5	5	2	78	66	3.33333	3.66667	2.5	3.25	3.5	2.66667	3	5	3.08333	3.64583
70	4	3	2	3	4	4	4	4	3	2	3	3	3	4	4	4	3	3	4	4	3	3	5	4	5	3	3	4	3	2	4	4	2	69	63	3	3.33333	3.75	3.75	3	3.66667	4	3.33333	3.4375	3.52083
71	3	3	2	3	4	4	3	4	3	2	3	4	3	2	3	2	5	3	4	4	5	3	3	5	2	3	3	4	3	4	4	4	2	84	69	2.66667	4	3.5	3.75	3.16667	3.33333	2.33333	4	2.91667	3.77083
72	4	4	3	3	3	3	2	5	3	2	2	4	4	3	4	4	5	5	4	4	5	5	4	3	3	2	2	3	3	5	5	5	2	72	69	3.66667	4.66667	2.75	4.5	3.33333	2.66667	3.66667	5	3.35417	4.20833
73	4	5	4	2	3	2	3	5	5	4	4	5	5	3	3	2	4	3	3	3	4	4	4	4	5	4	5	5	5	4	3	3	2	60	66	4.33333	3.33333	2.5	3.75	4.66667	4.66667	2.66667	3.33333	3.54167	3.77083
74	3	3	3	3	3	4	3	5	4	3	5	4	4	5	4	4	3	4	4	3	3	4	3	5	4	4	4	3	4	4	4	4	2	63	75	3	3.66667	3.25	3.25	4.16667	4	4.33333	4	3.6875	3.72917
75	5	5	4	3	4	3	3	4	3	4	3	3	4	4	5	4	4	4	3	4	5	4	4	5	4	4	5	5	4	3	3	3	2	60	63	4.66667	3.66667	3.25	4.25	3.5	4.5	4.33333	3	3.9375	3.85417
