# Supplementary material for: The impact of the flipped classroom on the motivation and academic performance of Chinese college English learners
Source: PLoS One. 2025 May 2;20(5):e0322094. doi: 10.1371/journal.pone.0322094 (PMC12047774; doi:10.1371/journal.pone.0322094)
Supplement: S1 File — (ZIP) [file pone.0322094.s001.zip › S1/raw data for exploratory factor analysis-sample size-100.xls]

## Sheet: raw data for exploratory factor
id	Q3	Q8	Q10	Q11	Q12	Q13	Q1	Q2	Q4	Q5	Q6	Q7	Q9	Q14	Q15	Q16	autonomous_learning	instrumental	integrative	intrinsic	motivation_total
11	4	5	5	5	5	4	4	4	5	4	4	3	4	5	5	5	4.66667	3.75	4.33333	5	4.4375
12	3	4	4	4	3	3	4	4	4	5	5	5	5	4	5	5	3.5	5	4	4.66667	4.29167
17	4	5	5	5	5	5	5	4	5	4	5	5	5	5	5	4	4.83333	4.75	4.66667	4.66667	4.72917
18	3	3	4	4	2	3	4	5	5	4	5	5	5	5	5	5	3.16667	4.75	4.66667	5	4.39583
19	4	5	5	5	4	4	4	5	5	4	5	5	4	4	4	4	4.5	4.5	4.66667	4	4.41667
20	4	3	4	4	5	3	4	3	4	3	5	4	5	4	5	4	3.83333	4.25	3.66667	4.33333	4.02083
21	5	3	4	4	3	3	3	4	4	4	5	5	5	5	5	5	3.66667	4.75	3.66667	5	4.27083
22	3	2	3	3	2	2	2	2	3	2	2	1	2	3	4	3	2.5	1.75	2.33333	3.33333	2.47917
23	4	4	4	3	4	4	2	3	4	5	5	5	4	4	3	4	3.83333	4.75	3	3.66667	3.8125
24	5	5	5	5	5	4	4	4	4	4	4	4	5	4	5	4	4.83333	4.25	4	4.33333	4.35417
25	5	4	5	5	4	4	3	3	2	4	5	5	5	4	4	5	4.5	4.75	2.66667	4.33333	4.0625
26	2	4	2	2	3	3	1	3	2	3	2	3	2	4	4	4	2.66667	2.5	2	4	2.79167
27	2	3	2	3	2	2	2	2	3	2	2	2	2	3	4	4	2.33333	2	2.33333	3.66667	2.58333
28	2	1	3	1	2	2	3	3	3	5	4	4	4	5	4	5	1.83333	4.25	3	4.66667	3.4375
29	5	4	5	4	4	4	3	3	3	3	3	2	3	4	4	5	4.33333	2.75	3	4.33333	3.60417
30	4	4	4	4	4	4	2	2	2	3	3	3	2	3	3	4	4	2.75	2	3.33333	3.02083
31	2	3	4	3	3	3	3	3	2	3	2	3	3	4	3	3	3	2.75	2.66667	3.33333	2.9375
1	5	5	5	5	4	5	2	3	4	3	4	3	3	5	5	5	4.83333	3.25	3	5	4.02083
2	3	4	3	3	4	3	2	3	3	2	3	2	2	2	2	3	3.33333	2.25	2.66667	2.33333	2.64583
3	3	3	3	3	4	3	3	4	3	3	3	4	3	4	5	4	3.16667	3.25	3.33333	4.33333	3.52083
4	4	4	4	4	3	4	3	3	2	3	4	5	5	5	5	5	3.83333	4.25	2.66667	5	3.9375
5	5	5	5	5	5	5	5	5	5	5	5	5	5	5	5	5	5	5	5	5	5
6	2	3	3	2	3	2	2	2	2	4	4	4	3	3	4	3	2.5	3.75	2	3.33333	2.89583
7	3	3	4	4	3	3	4	4	4	3	4	5	4	4	5	5	3.33333	4	4	4.66667	4
8	4	4	4	4	4	5	4	5	4	4	5	5	4	5	4	5	4.16667	4.5	4.33333	4.66667	4.41667
9	4	3	4	3	4	3	3	4	4	4	4	4	5	3	4	4	3.5	4.25	3.66667	3.66667	3.77083
10	2	1	2	3	2	3	2	2	3	2	2	3	2	2	3	2	2.16667	2.25	2.33333	2.33333	2.27083
23	4	3	3	2	2	3	5	4	4	3	4	3	3	4	5	4	2.83333	3.25	4.33333	4.33333	3.6875
24	2	3	2	3	3	2	3	4	3	3	4	3	3	3	4	4	2.5	3.25	3.33333	3.66667	3.1875
25	4	3	3	2	3	3	4	3	4	4	3	3	3	4	3	4	3	3.25	3.66667	3.66667	3.39583
32	3	2	3	2	3	2	2	3	2	1	1	1	1	4	4	3	2.5	1	2.33333	3.66667	2.375
33	4	5	5	4	4	3	3	4	4	2	3	3	3	4	4	5	4.16667	2.75	3.66667	4.33333	3.72917
34	3	4	5	3	3	3	4	5	5	3	3	4	4	5	5	5	3.5	3.5	4.66667	5	4.16667
35	3	3	3	4	3	3	3	4	3	2	2	2	2	4	3	3	3.16667	2	3.33333	3.33333	2.95833
1	2	3	2	2	4	3	1	1	1	3	3	3	3	3	4	2	2.66667	3	1	3	2.41667
2	3	4	3	3	3	2	2	2	3	5	5	5	5	5	5	5	3	5	2.33333	5	3.83333
3	4	5	5	4	5	5	4	4	4	4	4	5	3	5	4	4	4.66667	4	4	4.33333	4.25
4	3	4	3	2	3	2	3	3	3	3	3	3	3	4	3	4	2.83333	3	3	3.66667	3.125
5	4	4	5	5	5	4	4	5	5	5	5	5	5	4	4	4	4.5	5	4.66667	4	4.54167
6	4	5	5	5	5	5	5	4	5	5	4	5	5	5	5	5	4.83333	4.75	4.66667	5	4.8125
12	2	1	3	2	2	2	3	2	2	2	3	2	3	2	2	3	2	2.5	2.33333	2.33333	2.29167
13	1	1	1	2	3	2	3	2	3	2	3	2	3	2	3	2	1.66667	2.5	2.66667	2.33333	2.29167
14	2	3	3	3	3	3	1	1	1	3	4	3	3	4	4	5	2.83333	3.25	1	4.33333	2.85417
15	3	3	3	3	2	4	4	3	3	3	3	3	4	4	3	4	3	3.25	3.33333	3.66667	3.3125
16	4	4	5	5	4	3	3	3	3	3	3	4	3	2	3	2	4.16667	3.25	3	2.33333	3.1875
17	4	4	3	4	3	3	3	2	3	3	2	4	3	4	5	4	3.5	3	2.66667	4.33333	3.375
18	4	4	4	3	3	3	5	4	4	4	4	3	4	4	4	4	3.5	3.75	4.33333	4	3.89583
19	4	5	4	3	5	4	4	5	5	4	4	3	3	4	4	3	4.16667	3.5	4.66667	3.66667	4
20	4	4	5	3	4	3	4	4	4	4	5	4	5	5	5	4	3.83333	4.5	4	4.66667	4.25
21	3	5	3	4	4	4	3	4	4	3	2	4	3	3	4	4	3.83333	3	3.66667	3.66667	3.54167
22	2	1	1	1	2	1	1	1	1	1	4	2	3	3	3	2	1.33333	2.5	1	2.66667	1.875
1	4	4	3	3	2	3	3	3	3	3	4	4	3	3	5	3	3.16667	3.5	3	3.66667	3.33333
2	5	4	5	5	4	3	4	5	4	3	4	4	5	4	4	4	4.33333	4	4.33333	4	4.16667
3	4	3	3	3	4	3	3	3	3	3	3	3	4	3	3	4	3.33333	3.25	3	3.33333	3.22917
18	4	4	5	4	4	4	4	4	3	5	5	4	4	5	5	4	4.16667	4.5	3.66667	4.66667	4.25
19	3	3	3	3	3	2	3	4	3	3	3	3	3	3	3	2	2.83333	3	3.33333	2.66667	2.95833
20	5	5	4	4	3	5	4	5	5	5	5	5	4	5	5	5	4.33333	4.75	4.66667	5	4.6875
21	3	4	4	3	3	4	4	4	4	4	4	4	3	5	4	5	3.5	3.75	4	4.66667	3.97917
22	3	4	4	3	3	3	3	4	3	3	4	3	3	5	4	4	3.33333	3.25	3.33333	4.33333	3.5625
23	3	2	5	3	3	1	4	4	5	3	4	3	4	2	3	2	2.83333	3.5	4.33333	2.33333	3.25
24	5	5	5	4	5	4	4	4	4	4	5	4	4	4	4	4	4.66667	4.25	4	4	4.22917
25	3	3	3	2	2	2	1	1	2	2	3	2	2	4	4	4	2.5	2.25	1.33333	4	2.52083
26	5	4	4	3	4	4	4	5	3	5	5	4	4	3	4	4	4	4.5	4	3.66667	4.04167
27	3	2	2	3	2	3	1	2	1	3	3	3	3	1	2	2	2.5	3	1.33333	1.66667	2.125
28	3	3	3	3	3	4	4	4	4	3	4	5	4	5	5	5	3.16667	4	4	5	4.04167
29	2	1	2	2	3	1	3	2	3	3	4	3	3	3	2	3	1.83333	3.25	2.66667	2.66667	2.60417
30	4	5	5	4	4	4	1	3	2	3	3	4	4	3	4	3	4.33333	3.5	2	3.33333	3.29167
31	3	4	4	3	3	4	2	3	3	5	5	4	4	3	4	4	3.5	4.5	2.66667	3.66667	3.58333
39	3	2	2	1	2	3	2	2	2	2	2	3	4	2	3	4	2.16667	2.75	2	3	2.47917
40	4	3	3	3	5	3	4	4	4	3	2	3	3	4	4	3	3.5	2.75	4	3.66667	3.47917
41	3	2	2	2	3	2	1	2	1	3	4	4	3	2	3	3	2.33333	3.5	1.33333	2.66667	2.45833
1	2	1	2	2	2	3	2	3	4	2	2	1	1	2	2	3	2	1.5	3	2.33333	2.20833
2	2	3	4	4	2	3	4	4	4	1	1	1	1	4	3	4	3	1	4	3.66667	2.91667
9	3	4	4	5	4	4	3	3	3	4	3	4	3	4	4	4	4	3.5	3	4	3.625
10	3	3	3	4	3	3	5	4	4	4	4	4	4	3	3	3	3.16667	4	4.33333	3	3.625
11	3	3	3	3	2	3	3	3	3	3	3	3	2	3	3	3	2.83333	2.75	3	3	2.89583
12	4	4	3	3	4	3	3	3	3	3	2	3	3	3	3	3	3.5	2.75	3	3	3.0625
13	4	4	5	5	5	5	4	5	5	5	5	5	5	5	5	5	4.66667	5	4.66667	5	4.83333
1	1	2	3	3	3	4	1	3	1	4	5	5	4	3	3	4	2.66667	4.5	1.66667	3.33333	3.04167
2	3	3	3	4	3	4	4	3	4	4	4	4	5	5	3	4	3.33333	4.25	3.66667	4	3.8125
7	4	4	4	4	4	4	4	5	5	4	4	5	4	3	4	3	4	4.25	4.66667	3.33333	4.0625
8	3	3	4	3	2	3	2	2	3	3	3	4	4	5	4	4	3	3.5	2.33333	4.33333	3.29167
9	3	3	4	2	3	3	5	4	4	2	4	3	4	3	4	5	3	3.25	4.33333	4	3.64583
10	3	3	3	3	3	2	3	3	3	2	2	2	2	2	2	2	2.83333	2	3	2	2.45833
13	2	3	3	4	3	3	3	3	3	3	4	4	3	3	4	4	3	3.5	3	3.66667	3.29167
1	3	5	4	4	2	4	3	3	3	4	5	4	4	5	4	5	3.66667	4.25	3	4.66667	3.89583
2	4	2	3	4	3	3	1	2	2	3	3	4	3	4	3	4	3.16667	3.25	1.66667	3.66667	2.9375
3	4	4	5	3	4	4	4	4	5	3	3	3	3	4	3	4	4	3	4.33333	3.66667	3.75
4	3	3	3	3	3	3	3	3	4	3	3	3	2	2	3	3	3	2.75	3.33333	2.66667	2.9375
5	3	4	4	4	3	4	4	4	4	4	4	4	4	4	4	4	3.66667	4	4	4	3.91667
13	3	4	4	3	4	3	3	3	3	3	2	3	3	3	4	4	3.5	2.75	3	3.66667	3.22917
14	3	4	3	4	2	4	3	4	4	3	3	5	3	4	4	5	3.33333	3.5	3.66667	4.33333	3.70833
15	4	3	5	4	4	3	4	4	3	5	5	4	4	4	5	4	3.83333	4.5	3.66667	4.33333	4.08333
16	3	4	3	3	3	2	3	3	4	2	3	3	3	3	4	3	3	2.75	3.33333	3.33333	3.10417
17	4	4	5	4	5	4	3	3	3	4	4	3	4	3	3	3	4.33333	3.75	3	3	3.52083
18	4	5	5	5	5	5	4	5	5	5	5	4	4	5	4	4	4.83333	4.5	4.66667	4.33333	4.58333
22	1	3	3	3	3	2	4	4	4	3	3	3	3	3	3	3	2.5	3	4	3	3.125
1	2	2	2	3	1	3	3	3	4	3	3	3	3	3	2	2	2.16667	3	3.33333	2.33333	2.70833
2	4	4	4	3	4	3	3	2	3	5	5	3	5	3	3	4	3.66667	4.5	2.66667	3.33333	3.54167
3	4	4	4	4	4	4	4	3	4	4	4	4	5	4	5	4	4	4.25	3.66667	4.33333	4.0625
